# Supplementary material for: Functional Analysis of Sterol O-Acyltransferase Involved in the Biosynthetic Pathway of Pachymic Acid in Wolfiporia cocos
Source: Molecules. 2021 Dec 27;27(1):143. doi: 10.3390/molecules27010143 (PMC8746942; doi:10.3390/molecules27010143)
Supplement: Supplementary file 1 [file molecules-27-00143-s001.zip]

Archive with 2 entries (2 files):
- Figure S1.pdf
- Figure S2.tif
